# Supplementary material for: 4-1BB-Based CAR T Cells Effectively Reverse Exhaustion and Enhance the Anti-Tumor Immune Response through Autocrine PD-L1 scFv Antibody
Source: Int J Mol Sci. 2023 Feb 20;24(4):4197. doi: 10.3390/ijms24044197 (PMC9961031; doi:10.3390/ijms24044197)
Supplement: Supplementary file 1 [file ijms-24-04197-s001.zip]

Archive with 1 entries (1 files):
- ijms-2101168-supplementary.pdf
